# Supplementary material for: A usability study on mobile EMG-guided wrist extension training in subacute stroke patients-MyoGuide
Source: J Neuroeng Rehabil. 2024 Mar 21;21:39. doi: 10.1186/s12984-024-01334-9 (PMC10956308; doi:10.1186/s12984-024-01334-9)
Supplement: Supplementary file 1 — Supplementary Material 1 [file 12984_2024_1334_MOESM1_ESM.xlsx]

## Sheet: LoD in Dynamic Training
Level of Difficulty	Session Number	Subject ID
1	1	P1 (FMA-UE: 8)
1	2	P1 (FMA-UE: 8)
1	3	P1 (FMA-UE: 8)
1	4	P1 (FMA-UE: 8)
1	5	P1 (FMA-UE: 8)
1	6	P1 (FMA-UE: 8)
1.33	7	P1 (FMA-UE: 8)
2	8	P1 (FMA-UE: 8)
5	9	P1 (FMA-UE: 8)
11.6	10	P1 (FMA-UE: 8)
1	1	P2 (FMA-UE: 13)
1	2	P2 (FMA-UE: 13)
1.5	3	P2 (FMA-UE: 13)
2	4	P2 (FMA-UE: 13)
2	5	P2 (FMA-UE: 13)
2	6	P2 (FMA-UE: 13)
2	7	P2 (FMA-UE: 13)
2	8	P2 (FMA-UE: 13)
4.2	9	P2 (FMA-UE: 13)
5	10	P2 (FMA-UE: 13)
6.8	1	P3 (FMA-UE: 28)
25	2	P3 (FMA-UE: 28)
35	3	P3 (FMA-UE: 28)
41.4	4	P3 (FMA-UE: 28)
45	5	P3 (FMA-UE: 28)
47.8	6	P3 (FMA-UE: 28)
54.4	7	P3 (FMA-UE: 28)
60.6	8	P3 (FMA-UE: 28)
62	9	P3 (FMA-UE: 28)
65	10	P3 (FMA-UE: 28)
9	1	P4 (FMA-UE: 33)
26.4	2	P4 (FMA-UE: 33)
47.8	3	P4 (FMA-UE: 33)
62	4	P4 (FMA-UE: 33)
70.6	5	P4 (FMA-UE: 33)
80.8	6	P4 (FMA-UE: 33)
85.6	7	P4 (FMA-UE: 33)
90	8	P4 (FMA-UE: 33)
92.4	9	P4 (FMA-UE: 33)
95.6	10	P4 (FMA-UE: 33)
1	1	P5 (FMA-UE: 35)
1.8	2	P5 (FMA-UE: 35)
2	3	P5 (FMA-UE: 35)
3.2	4	P5 (FMA-UE: 35)
5.4	5	P5 (FMA-UE: 35)
6.6	6	P5 (FMA-UE: 35)
9.8	7	P5 (FMA-UE: 35)
15.8	8	P5 (FMA-UE: 35)
20.2	9	P5 (FMA-UE: 35)
22.6	10	P5 (FMA-UE: 35)
8.4	1	P6 (FMA-UE: 37)
29.4	2	P6 (FMA-UE: 37)
50	3	P6 (FMA-UE: 37)
60	4	P6 (FMA-UE: 37)
62.6	5	P6 (FMA-UE: 37)
68.8	6	P6 (FMA-UE: 37)
71.2	7	P6 (FMA-UE: 37)
74.4	8	P6 (FMA-UE: 37)
78	9	P6 (FMA-UE: 37)
80	10	P6 (FMA-UE: 37)
11.2	1	P7 (FMA-UE: 53)
26	2	P7 (FMA-UE: 53)
33.6	3	P7 (FMA-UE: 53)
42.4	4	P7 (FMA-UE: 53)
53.4	5	P7 (FMA-UE: 53)
61.8	6	P7 (FMA-UE: 53)
67	7	P7 (FMA-UE: 53)
70.2	8	P7 (FMA-UE: 53)
73.6	9	P7 (FMA-UE: 53)
76.8	10	P7 (FMA-UE: 53)

## Sheet: Stability Assessment Score
Assessment Score	Session Number	Subject ID
113	1	P1 (FMA-UE: 8)
150	2	P1 (FMA-UE: 8)
111	3	P1 (FMA-UE: 8)
108	4	P1 (FMA-UE: 8)
0	5	P1 (FMA-UE: 8)
0	6	P1 (FMA-UE: 8)
132	7	P1 (FMA-UE: 8)
31	8	P1 (FMA-UE: 8)
114	9	P1 (FMA-UE: 8)
192	10	P1 (FMA-UE: 8)
84	1	P2 (FMA-UE: 13)
405	2	P2 (FMA-UE: 13)
74	3	P2 (FMA-UE: 13)
160	4	P2 (FMA-UE: 13)
145	5	P2 (FMA-UE: 13)
182	6	P2 (FMA-UE: 13)
407	7	P2 (FMA-UE: 13)
389	8	P2 (FMA-UE: 13)
314	9	P2 (FMA-UE: 13)
179	10	P2 (FMA-UE: 13)
333	1	P3 (FMA-UE: 28)
367	2	P3 (FMA-UE: 28)
424	3	P3 (FMA-UE: 28)
471	4	P3 (FMA-UE: 28)
644	5	P3 (FMA-UE: 28)
486	6	P3 (FMA-UE: 28)
568	7	P3 (FMA-UE: 28)
502	8	P3 (FMA-UE: 28)
787	9	P3 (FMA-UE: 28)
834	10	P3 (FMA-UE: 28)
403	1	P4 (FMA-UE: 33)
521	2	P4 (FMA-UE: 33)
837	3	P4 (FMA-UE: 33)
752	4	P4 (FMA-UE: 33)
819	5	P4 (FMA-UE: 33)
613	6	P4 (FMA-UE: 33)
554	7	P4 (FMA-UE: 33)
518	8	P4 (FMA-UE: 33)
439	9	P4 (FMA-UE: 33)
775	10	P4 (FMA-UE: 33)
270	1	P5 (FMA-UE: 35)
270	2	P5 (FMA-UE: 35)
229	3	P5 (FMA-UE: 35)
438	4	P5 (FMA-UE: 35)
291	5	P5 (FMA-UE: 35)
446	6	P5 (FMA-UE: 35)
502	7	P5 (FMA-UE: 35)
646	8	P5 (FMA-UE: 35)
500	9	P5 (FMA-UE: 35)
628	10	P5 (FMA-UE: 35)
659	1	P6 (FMA-UE: 37)
879	2	P6 (FMA-UE: 37)
530	3	P6 (FMA-UE: 37)
699	4	P6 (FMA-UE: 37)
616	5	P6 (FMA-UE: 37)
701	6	P6 (FMA-UE: 37)
790	7	P6 (FMA-UE: 37)
818	8	P6 (FMA-UE: 37)
824	9	P6 (FMA-UE: 37)
819	10	P6 (FMA-UE: 37)
655	1	P7 (FMA-UE: 53)
562	2	P7 (FMA-UE: 53)
581	3	P7 (FMA-UE: 53)
613	4	P7 (FMA-UE: 53)
836	5	P7 (FMA-UE: 53)
628	6	P7 (FMA-UE: 53)
687	7	P7 (FMA-UE: 53)
795	8	P7 (FMA-UE: 53)
613	9	P7 (FMA-UE: 53)
696	10	P7 (FMA-UE: 53)
